# Supplementary material for: Time-Resolved Visualization of Cyanotoxin Synthesis via Labeling by the Click Reaction in the Bloom-Forming Cyanobacteria Microcystis aeruginosa and Planktothrix agardhii
Source: Toxins (Basel). 2025 Jun 3;17(6):278. doi: 10.3390/toxins17060278 (PMC12197485; doi:10.3390/toxins17060278)
Supplement: Supplementary file 1 [file toxins-17-00278-s001.zip]

Archive with 1 entries (1 files):
- toxins-3558256-supplementary.pdf
